# Supplementary material for: Immune modulation by complement receptor 3-dependent human monocyte TGF-β1-transporting vesicles
Source: Nat Commun. 2020 May 11;11:2331. doi: 10.1038/s41467-020-16241-5 (PMC7214408; doi:10.1038/s41467-020-16241-5)
Supplement: Supplementary file 5 — Source Data [file 41467_2020_16241_MOESM5_ESM.xlsx]

## Sheet: Fig 2
Figure 2
Figure 2b
MEV	MEVca
4700000	280000000
7400000	170000000
11000000	270000000
Figure 2g
GO: cellular compartment	Number of proteins	P value
extracellular exosome	218	1.5374e-98
blood microparticle	71	1.31613e-82
extracellular region	120	4.19934e-44
extracellular space	109	7.64258e-43
cytosol	133	1.47892e-21
extracellular matrix	37	6.92431e-20
platelet alpha granule lumen	18	4.61315e-17
membrane	93	1.73947e-15
cell-cell adherens junction	30	9.75301e-13
lysosomal lumen	16	2.5915e-11
Figure 2h
KEGG: Enrichment pathway	Number of proteins	P value
Complement and coagulation cascades	37	2.30519e-33
Systemic lupus erythematosus	17	1.56095e-10
Lysosome	16	1.05446e-06
Staphylococcus aureus infection	15	0.00436
Pertussis	12	8.18947e-05
Prion diseases	10	0.00287
Amoebiasis	8	0.00612
Focal adhesion	8	8.92962e-09
Glycosaminoglycan degradation	7	3.7387e-06
ECM-receptor interaction	7	0.00406
Figure 2i
Complement and coagulation cascades protein	MEV	MEVca
CLU	11.2667	278.267
CR1	12.7333	107.967
A2M	0.1	299.6
F2	2.93333	287.733
F9	4.2	290.433
F12	7.36667	284.5
F13B	4.03333	293.9
SERPIND1	0.46667	299.1
CFH	1.5	295.733
CFI	1.23333	295.767
ITGAM	37.3333	106.667
KLKB1	1.16667	297.033
KNG1	1.23333	296.433
MBL2	1.5	294.4
SERPINC1	43.9	247.667
SERPINA5	9.86667	279.1
SERPINA1	1.23333	293.533
PLG	1.06667	296.167
SERPINF2	3.66667	293.667
PROS1	15.3	258
SERPING1	7.3	284.733
C1QB	1.6	293.5
C1QC	0.73333	298.4
C1R	1.9	296.533
C1S	15.3333	274.5
C3	0.4	298.9
C4A	0.8	298.4
C4BPA	0.3	299.367
C4BPB	3.2	295.167
C5	0.36667	299
C6	0.8	298.367
C7	1.66667	296.367
C8A	1.13333	294.233
C8B	1.13333	297.333
C8G	0.86667	298.267
C9	1.33333	295.733
VTN	0.93333	297.267
Figure 2k
MEV	MEVca
0	1877.93
0	1239.27
0	1807.26
Figure 2l
MEV	MEVca
6.41034	9.85455
7.35639	11.3623
12.5005	15.1613

## Sheet: Fig 3
Figure 3
Figure 3b
MEV	MEVca
0	234
1	751
0	620
1	360
Figure 3f
MEV	MEVca
14	65
4	87
7	197
6	23
14	104
Figure 3h
mouse liver tissue	C. albicans infected mouse liver tissue
3	1896
12	1363
9	1001
19	1223
28	1080
Figure 3i
mouse liver tissue	C. albicans infected mouse liver tissue
115	813
31	1020
50	2568
21	1714
270	1470
38	1799
Figure 3j
mouse BEV	mouse BEVca
0	50.93
0	16.5947
9.0788	12.9651
6.30953	9.54219
5.13811	14.7347
3.3764	12.9263
	33.8687
	26.3264
	13.8656
	16.9466
	10.2866
	10.3083
	14.7387
	13.8223
	10.936

## Sheet: Fig 4
Figure 4
Figure 4a
MEV	MEVca	MEVca (CR3 inhibited)
0	1877.93	129.085
0	1239.27	192.146
0	1807.26	160.616
Figure 4c
		TEV			TEVca
THP-1	12.9031	30.4025	26.7001	366.599	274.451	198.017
ΔCD11b THP-1	2.63247	0	5.3445	0	10.4638	2.43
Figure 4d
		BCEV			BCEVca
WT	187.681	155.763	167.838	370.126	282.125	594.226
ΔCD11b	0	0	193	0	0	154
Figure 4e
			MEV					MEVca
WT	11.1093	22.0452	0	39.1017	0	182.064	54.5443	111.832	74.6654	69.4109
ΔCD11b	0	0	0			0	30.0216	11.0394
Figure 4g
MEV	MEVca	MEVic3b	MEVsc-sβg	MEVca-sβg
132.757	884.782	68.3647	1586.18	731.194
136.096	1167.31	33.8296	726.223	1107.65
93.3046	1563.08	49.5106	895.776	645.011
Figure 4i
MEV	MEVca-sβg
33000000	290000000
30000000	255000000
4700000	108000000
7400000	238000000
11000000	93000000

## Sheet: Fig 5
Figure 5
Figure 5b
GO: cellular compartment	Number of proteins	P value
extracellular exosome	238	3.34033e-87
cytosol	208	5.61783e-50
membrane	166	5.27486e-48
focal adhesion	54	4.33222e-26
cell-cell adherens junction	44	5.25637e-21
cytoplasm	204	6.10687e-19
ribosome	31	9.23564e-19
cytosolic large ribosomal subunit	18	1.33576e-13
myelin sheath	22	3.80427e-11
melanosome	18	1.1947e-10
Figure 5c
Vesicle marker protein	MEV	MEVca	MEVca-sβg
ACLY	40.9667	131.233	127.8
ACTB	57	157.267	85.7667
AHCY	57.1	91.0333	151.867
ALDOA	42.1333	141.4	116.433
ANXA11	59.5667	95.3667	145.067
ANXA2	51.7333	150.867	97.4333
ANXA4	30	73.0667	196.933
ANXA6	51.2	122.933	125.867
ATP1A1	40.5333	79.9667	179.5
CCT2	64.4333	146.9	88.6333
CCT3	73.5	136.267	90.2333
CCT5	64.0667	143.167	92.8
CD9	40.8667	58.5333	200.6
CDC42	27.7333	134	138.3
CFL1	61.9	131.233	106.867
CLIC1	62.3	145.4	92.2667
CLTC	63.2667	120.333	116.4
EHD4	29.7	157.467	112.867
ENO1	19.9667	84.8667	195.167
EZR	50.3333	124.833	124.867
FASN	42.1	167.8	90.1333
FLNA	76.6667	125.567	97.7667
FLOT1	14.9667	41.8333	243.133
GAPDH	57.0333	154.167	88.8333
GDI2	30.2667	164.467	105.233
GNAI2	51.3667	142.833	105.8
GNB2	29.7333	55.9	214.433
HSP90AA1	65.0667	149.7	85.2
HSP90AB1	60.4667	165.9	73.6333
HSPA8	49.4	158.3	92.2667
ITGA6	52.9	72.9667	174.167
ITGB1	66.8333	79.8333	153.367
KPNB1	38.6667	106.167	155.133
LDHA	50.6	156.667	92.6667
LDHB	33.8667	145	121.133
MSN	44.2	166.933	88.8667
MVP	56.0333	136.933	107.033
MYH9	63.6333	142.267	94.0667
PDCD6IP	54.3	135.5	110.167
PFN1	81.8667	111.467	106.633
PGK1	23.4667	64.8333	211.667
PKM	57.1667	165.7	77.1
PPIA	55.5	86.4667	158.067
PRDX1	62.9667	121.167	115.867
RAB14	40.7	144.8	114.467
RAB5C	29.6	185	85.3333
RAB7A	63.4	115.333	121.233
RAB8A	29.6667	158.133	112.2
RAC1	17.3667	99.2667	183.3
RAN	49.5333	100.767	149.633
RAP1B	52.1333	76.3667	171.433
RHOA	13.9333	144.467	141.633
SDCBP	52.6667	112.233	135.067
SLC3A2	44.6333	136.367	119.033
STOM	39.1333	66.8	194.067
TCP1	61.0333	125.4	113.633
THBS1	64.7333	85.7	149.6
TKT	51.5667	159.267	89.1333
TPI1	35.5667	98.9	165.533
TUBA1A	53.2667	171.2	75.5333
TUBA1C	14.2333	187.833	97.9333
UBA1	44.1	118.4	137.533
YWHAB	44.6667	143.467	111.8
YWHAE	35.3	173.9	90.8
YWHAG	38.4	137.333	124.233
YWHAH	44.7333	129.4	125.867
YWHAQ	35.1	144.4	120.5
YWHAZ	38.5667	125.567	135.867
Figure 5d
MEV	MEVab
132.757	1092.37
136.096	983.543
93.3046	784.023
Figure 5e
BCEV	BCEVab	BCEVab (CR3 inhibited)
460.347	1058.11	793.434
470.475	974.215	664.442
495.891	1231.44	599.085
Figure 5f
		BCEV			BCEVca
WT	1	1	1	42.329	23.6224	19.9342
ΔCD11b	1	1	1	0.56	0.98	0.588
Figure 5g
M1 Mac	M1 Mac + LPS	M1 Mac + LPS + MEVca	M1 Mac + LPS + MEV	M1 Mac + LPS + MEVca + anti-TGF-β1 antibody
22.3	174.4	66.7	281.093	134.6
27.5	153.04	89.06	196.9	135.9
22.3	356.08	31.4	372.6	300.5

## Sheet: Fig 6
Figure 6
Figure 6a
Blood	Blood + C. albicans	Blood + C. albicans + anti-TGF-β1 antibody
1	0.2102	0.5396
1	1.3755	1.7053
1	1.8277	1.181
Figure 6e
SAMD 2&3
Blood	Blood + C. albicans
47.5	69.5
Phospho SAMD 2&3
Blood	Blood + C. albicans	Blood + C. albicans + anti-TGF-β1 antibody
23.6	126.2	19.6
SAMD 7
Blood	Blood + C. albicans	Blood + C. albicans + anti-TGF-β1 antibody
16	46.5	15.5
Figure 6g
Gene	monocyte	monocyte + C. albicans
SMAD2	0.55	6.95
SMAD3	38.83	56.02
SMAD7	0.65671	8.03501
NFKBIA	73.0811	509.405
Figure 6i
Blood	Blood + C. albicans	Blood + C. albicans + anti-TGF-β1 antibody	Blood + C. albicans + SB 431542
1	0.6878	5.7358	17.3878
1	2.7321	4.6913	14.5203
1	1.8921	8.3397	13.66
Figure 6j
		Blood				Blood + C. albicans
WT	1	1	1	1	1.47	0.5664	0.0754	0.6974
ΔCD11b	1	1	1	1	1.7171	1.7901	2.0705	2.4967

## Sheet: Fig 7
Figure 7
Figure 7c
BCEV	BCEVca
40500000	190000000
64200000	187000000
44100000	136000000
Figure 7e
BCEV	BCEVca
49.9	438.68
Figure 7g
HUVECs + BCEV	HUVECs + BCEVca
270.55	456.77
308.98	638.91
205.226	681.22
336.74	676.76
213.45	632.34
280.65	736.76
268.74	781.221
331.27	613.24
467.83	777.55
220.34	907.34
224.34	826.12
519.23	1052.88
391.35	604.22
400.06	773.79
484.9	514.34
399.11	445.31
329.99	664.54
334.65	518.65
612.32	546.88
624.55	351.443
438.11	796.29
209.76	326.91
359.18	580.32
524.43	512.67
300.06	668.75
386.66	504.06
509.85	518.09
588.21	780.07
550.554	501.27
337.43	487.93
531.32	525.25
536.76	772.87
Figure 7h
HUVECs	HUVECs + BCEV	HUVECs + BCEVca
1	0.52	2.05
1	1.32	1.61
1	1.25	1.57
1	1.229	1.549
1	0.21	2.346
Figure 7j
HUVECs + BCEV	HUVECs + BCEVca
11375.8	14917
12992.9	12283.9
9972.87	14878.6
8596.82	13921.9
8323.34	10343.8
8853.1	11005.8
7628.49	8173.2
9057.05	8519.79
10016.8	10181.6
8160.9	8263.44
6676.14	9001.47
6118.76	8578.03
7725.06	7441.38
6451.89	5759.56
7172.27	5324.29
6477.29	11044.3
8732.3	10735
5342.92	13358.9
7113.3	12448.5
4991.57	9918.07
6707.13	12428
10928.6	13562.7
6529.21	10053
5444.18	9819.82
7337.09	7772.94
5866.39	9612.41
4410.25	9728.17
6597.56	6748.42
4620.97	7021.74
3267.87	6578.63
7234.37	6447.57
8011.87	8125.06
10073.2	6821.55
8327.71	5502.96
8076.79	9084.38
7188.78	13726.8
Figure 7k
HUVECs + BCEV	HUVECs + BCEVca
749.722	1101.77
721.722	1121.72
456.52	1347.35
566.721	1019.23
Figure 7l
HUVECs	HUVECs + BCEV	HUVECs + 0.2 ng/ml rTGF-β1	HUVECs + 0.5 ng/ml rTGF-β1
1	0.52	1.37	2.17
1	0.91	1.53	2.22
1	0.21	2.7	4.3
Figure 7m
HUVECs	HUVECs + BCEV	HUVECs + C. albicans
1	0.78	0.49
1	0.69	0.91
1	0.16	0.212

## Sheet: Sup Fig 1
Supplementary Figure 1
Supplementary Figure 1a
1	Monocyte + C. albicans
6971	50770
7659	29367
7336	46187
7163	32003
8722	37555
14056	46880
6342	39978
6083	45669
7052	42318
5081	42964
3452	53127
5331	42159
5153	34938
5386	27495
8081	30166
14280	29777
35129	49334
35063	35632
24127	31764
26589	33888
24841	36457
19732	32010
20266	34286
30384	24000
28581	23586
27983	30080
27042	28840
27456	29141
19764	28865
20738	19345
Supplementary Figure 1b
Blood cells	Blood cells + C. albicans
20.4	31
Supplementary Figure 1c
MEV	MEVca
0	1815.28
0	1088.05
0	1221.68
Supplementary Figure 1d
MEV	MEVca
0	2.80353
3.02526	5.47908
2.0186	4.40365
Supplementary Figure 1e
Precipitated fraction	Soluble fraction
0	1853.47
0	2308.5
0	1868.42
Supplementary Figure 1f
Precipitated fraction	Soluble fraction
0	1776.49
0	1566.97
0	1658.41
Supplementary Figure 1g
active	inactive
0	3386.87
0	987.002
0	2632.64
Supplementary Figure 1h
fraction 1	fraction 2	fraction 3	fraction 4	fraction 5	fraction 6	fraction 7	fraction 8	fraction 9	fraction 10	fraction 11	fraction 12	fraction 13	fraction 14
305000000	52600000	665000000	735000000	2090000000	3900000000	4560000000	6490000000	6040000000	2690000000	2550000000	4410000000	2820000000	2130000000
180000000	97000000	475000000	782000000	2500000000	3520000000	4120000000	6020000000	5430000000	2540000000	2560000000	3900000000	2990000000	1620000000
173000000	119000000	372000000	678000000	2390000000	3510000000	3620000000	6860000000	7020000000	2230000000	2320000000	3650000000	3040000000	1910000000
190000000	75000000	250000000	572000000	2780000000	3760000000	4570000000	6650000000	7230000000	2320000000	2600000000	3590000000	1920000000	2060000000
Supplementary Figure 1i
fraction 1	fraction 2	fraction 3	fraction 4	fraction 5	fraction 6	fraction 7	fraction 8	fraction 9	fraction 10	fraction 11	fraction 12	fraction 13	fraction 14
0	0	0	59.7377	464.101	830.849	1290.96	1171.4	937.873	1075.35	1124.27	1025.19	1069.97	964.07
0	0	0	52.7968	440.144	785.957	1101.21	888.727	822.229	838.238	687.217	931.94	678.038	885.369
0	0	0	0.62805	156.462	624.861	1078.37	1100.2	531.047	579.745	682.292	701.995	467.012	280.279
Supplementary Figure 1j
fraction 1	fraction 2	fraction 3	fraction 4	fraction 5	fraction 6	fraction 7	fraction 8	fraction 9	fraction 10	fraction 11	fraction 12	fraction 13	fraction 14
165	211	161	124	112	120	133	125	131	123	113	136	76	73
157	204	158	127	110	122	129	137	128	119	113	129	78	76
154	168	154	110	112	119	140	123	136	116	116	136	75	77
163	171	140	121	113	122	142	129	132	119	109	127	60	77
Supplementary Figure 1k
fraction 1	fraction 2	fraction 3	fraction 4	fraction 5	fraction 6	fraction 7	fraction 8	fraction 9	fraction 10	fraction 11	fraction 12	fraction 13	fraction 14
0	0.0172	0	0.0157	0	0.0211	0.0709	0.0959	0.2273	0.2104	0.1729	0.1847	0.1879	0.1867
0.0059	0.0056	0	0	0.0142	0.0278	0.0909	0.1186	0.2211	0.1057	0.1213	0.1122	0.1608	0.1569
0.0117	0.002	0	0	0	0	0.0433	0.1043	0.1793	0.1583	0.1309	0.1526	0.1414	0.1016
Supplementary Figure 1l
fraction 1	fraction 2	fraction 3	fraction 4	fraction 5	fraction 6	fraction 7	fraction 8	fraction 9	fraction 10	fraction 11	fraction 12	fraction 13	fraction 14
0	0.0172	0	0.0157	0	0.0211	0.0709	0.0959	0.2273	0.2104	0.1729	0.1847	0.1879	0.1867
0.0059	0.0056	0	0	0.0142	0.0278	0.0909	0.1186	0.2211	0.1057	0.1213	0.1122	0.1608	0.1569
0.0117	0.002	0	0	0	0	0.0433	0.1043	0.1793	0.1583	0.1309	0.1526	0.1414	0.1016
Supplementary Figure 1m
	fraction 1	fraction 2	fraction 3	fraction 4	fraction 5	fraction 6	fraction 7	fraction 8	fraction 9	fraction 10	fraction 11	fraction 12	fraction 13	fraction 14
TGF-β1	0	0	0	3.26066	30.5632	64.5913	100	91.0615	66.017	71.8427	71.8556	76.62	63.8235	61.3656
CD9	0	0	0	0	0	0	18.4566	55.4577	71.4789	100	72.2418	79.8122	69.1315	72.3298
HSP90	2.80389	3.95093	0	0	1.28607	4.63597	32.6748	50.7886	100	75.5775	67.7234	71.6106	78.0787	70.9256
Particle size	159.5	185.4	160.6	120.7	111.8	120.6	136.1	128.5	131.7	119.6	112.9	131.8	72	75.7

## Sheet: Sup Fig 2
Supplementary Figure 2
Supplementary Figure 2i
Monocyte	Monocyte + C. albicans
16177	9647
25983	10021
21722	11718
31333	5616
38599	11405
31302	8923
34877	6619
47140	9441
36029	8391
27964	6653
Supplementary Figure 2j
Monocyte	Monocyte + C. albicans
1	0.4175
1	0.5548
1	0.4383

## Sheet: Sup Fig 3
Supplementary Figure 3
Supplementary Figure 3f
Monocyte	Monocyte + MEVic3b	Monocyte + MEVca-sβg
10	30.3	39.08
10	18.75	37.29
10	17.25	25

## Sheet: Sup Fig 4
Supplementary Figure 4
Supplementary Figure 4a
Complement and coagulation cascades protein	MEV	MEVca-sβg
CR1	12.7333	179.333
CFD	36.9667	135.8
F2	2.93333	9.36667
F11	22.6667	74.5
CFH	1.5	2.8
CFI	1.23333	3.03333
ITGAM	37.3333	156
ITGAX	30.9333	223.733
ITGB2	43.2333	171.133
SERPINE1	43.4333	187.767
C8A	1.13333	4.56667
C9	1.33333	2.86667
Supplementary Figure 4b
Endocytosis protein	MEV	MEVca
ARPC1B	56.6667	139.967
ARAP1	36.7667	190.833
CLTA	25.4	204.433
AP2A1	32.4	159.8
DNM2	50.7667	169.733
SNX5	57.2667	156.433
SH3KBP1	53.3	207.7
HSPA8	49.4	158.3
IGF2R	16.0333	208.833
RHOA	13.9333	144.467
ARRB2	40.5667	187.4
SNX6	44.8333	149.067
SNX2	48.6333	190.567
TFRC	12.9	280.5
CAPZA1	55.6333	146.467
CAPZB	36.5667	176.333
CDC42	27.7333	134
Supplementary Figure 4c
Endocytosis protein	MEV	MEVca-sβg
PDCD6IP	54.3	110.167
ARPC3	47.1333	126.9
RAB10	38.2667	120.4
AP2M1	43.2667	155.833
AP2A1	32.4	107.8
AP2B1	53.6	151.2
ACAP2	15.4667	94.8
CHMP2A	27.5	184.5
EHD4	29.7	112.867
HSPA8	49.4	92.2667
ARF3	44.6667	103.867
KIF5B	56.5333	154.5
ARF6	5.93333	76.2
RHOA	13.9333	141.633
RAB8A	29.6667	112.2
RAB5C	29.6	85.3333
SRC	21.1667	218.1
RUFY1	22.2	82.3
CAPZA1	55.6333	97.9
CAPZB	36.5667	87.1
EEA1	21.8333	115.867
RAB11B	51.5333	124.733
VPS4B	46.7	82.9
CDC42	27.7333	138.3
Supplementary Figure 4d
KEGG: Enrichment pathway	Number of proteins	P value
Metabolic pathways	72	0.0214
Biosynthesis of antibiotics	33	2.3276e-09
Ribosome	31	3.9049e-13
Regulation of actin cytoskeleton	31	2.80324e-08
Carbon metabolism	26	3.63821e-11
Endocytosis	24	0.000778307
Chemokine signaling pathway	23	4.62771e-05
Proteoglycans in cancer	23	0.000138184
Viral carcinogenesis	23	0.000198176
Focal adhesion	21	0.00138

[truncated: 3 more sheets: Sup Fig 5, Sup Fig 6, Proteomics summary]
